# Supplementary material for: Possible Link between Higher Transmissibility of Alpha, Kappa and Delta Variants of SARS-CoV-2 and Increased Structural Stability of Its Spike Protein and hACE2 Affinity
Source: Int J Mol Sci. 2021 Aug 24;22(17):9131. doi: 10.3390/ijms22179131 (PMC8431609; doi:10.3390/ijms22179131)
Supplement: Supplementary file 1 [file ijms-22-09131-s001.zip]

Archive with 1 entries (1 files):
- ijms-1285463-supplementary.pdf
